# Supplementary material for: Search for Nodulation and Nodule Development-Related Cystatin Genes in the Genome of Soybean (Glycine max)
Source: Front Plant Sci. 2016 Oct 25;7:1595. doi: 10.3389/fpls.2016.01595 (PMC5078837; doi:10.3389/fpls.2016.01595)
Supplement: Supplementary file 2 [file Table2.XLSX]

## Sheet: Sheet1
			Table S2: Primers for genes selected for semi-quantitative RT-PCR and qPCR analysis.
			Gene	Forward primer	Reverse primer
			QACT(soybean)	5'-ATCTTGACTGAGCGTGGTTATTCC-3'	5'-GCTGGTCCTGGCTGTCTCC-3'
			Ubiquitin (L.japonicus)	5'-TTCACCTTGTGCTCCGTCTTC-3'	5'-AACAACCAGCACACACAGACAATC-3'
			NIN (L.japonicus)	5'-AACTCACTGGAAACAGGTGCTTTC-3'	5'-CTATTGCGGAATGTATTAGCTAGA-3'
			Lb(L.japonicus)	5'-CTCCAAGCCCATGCTGAAAA-3'	5'-TGGCATCTGCAAGTGTCACTTC-3'
			Enod40(L.japonicus)	5'-CAAAACTCGTTATGTTGCGG-3'	5'-CACCTC AAAGGA AGAAGA ACA-3'
			Glyma.15G227500	5'- AG GGTACC ATGAGAGCAT TAACCTCTTC-3'	5'- CA GGATCC TTAGGAATGA TCTTGTTCC-3'
			GmCYS2(Glyma.05G149800)	5'-ATGGCGGCGTT GATAAGGTC AC-3'	5'-ATTTCACT GCGTGGAAGG AGCG-3'
			GmCYS3(Glyma.07G266000)	5'- ATGGAAATGCCTGCGGTAGT-3'	5'- GGCCACAGAAATCTCAGGCTA-3'
			GmCYS5(Glyma.09G010900)	5'- TGGATATCTTGTTTCTCATTTCTGC-3'	5'- TAGTAATTCGAATCGCCCACAGA-3'
			GmCYS8(Glyma.11G253300)	5'-AAAACAAACGCGGCATAACG-3'	5'-TATAGTGCGGTTGGTGCATGT-3'
			GmCYS9(Glyma.13G071800)	5'- GTCCACTACGCTTTCCCTTACA-3'	5'-GAGTGGATTCTCCGCGTGAT-3'
			GmCYS10(Glyma.13G189500)	5'-TGATCTGAAGTTTGGTCACCCT-3'	5'-CAAGGCACAGAGAAAGGGGTA-3'
			GmCYS12(Glyma.14G038200)	5'-CTAGCTTGGCCGCAAGAGTA -3'	5'-GCTTTGGACGAAACACGCAT- 3'
			GmCYS14(Glyma.14G038500)	5'- CAGGTGGTGGAAGGGTTCAT -3'	5'- GACCGACACCGAAAGAGGAT -3'
			GmCYS15(Glyma.15G115300)	5'-AAGGTTCCTGTCATGTGCTAA-3'	5'- AAAACCCGAGAGCGAGAGAA-3'
			GmCYS16(Glyma.15G227500)	5'- CAGTATAGGCCTGGGTGGCA -3'	5'- CTGCCAAGGCTTAGAGAAAGGG -3'
			GmCYS17(Glyma.18G003700)	5'- TGCGTACGTGGCTTGCTTTA-3'	5'- CCGCCATGCATGTATCCAGT-3'
			GmCYS18(Glyma.18G103700)	5'-ACCGGTGATCTTTTGATTCGTG-3'	5'-ACATCTTCCCAAACATTCAGCAC-3'
			GmCYS20(Glyma.20G045500)	5'- TCTCTCCCTACCTCTCTCTCTTTT -3'	5'- CAGATGCTTTTGGTCATGTCACG -3'
